# Supplementary material for: Identification of fidelity-governing factors in human recombinases DMC1 and RAD51 from cryo-EM structures
Source: Nat Commun. 2021 Jan 14;12:115. doi: 10.1038/s41467-020-20258-1 (PMC7809202; doi:10.1038/s41467-020-20258-1)
Supplement: Supplementary file 4 — Source Data [file 41467_2020_20258_MOESM4_ESM.xlsx]

## Sheet: Fig. 4c
Fig. 4c_Cy3 fluorescence
	DMC1-WT													DMC1-Qm													DMC1-PvGd														RAD51-WT
Minutes	Homo	Homo	Homo	Mismatch	Mismatch	Mismatch	Homo, w/oATP	Homo, w/oATP	Homo, w/oATP	NonHomo	NonHomo	NonHomo		Homo	Homo	Homo	Mismatch	Mismatch	Mismatch	Homo, w/oATP	Homo, w/oATP	Homo, w/oATP	NonHomo	NonHomo	NonHomo		Homo	Homo	Homo	Mismatch	Mismatch	Mismatch	Homo, w/oATP	Homo, w/oATP	Homo, w/oATP	NonHomo	NonHomo	NonHomo		Minutes	Homo	Homo	Homo	Mismatch	Mismatch	Mismatch	Homo, w/oATP	Homo, w/oATP	Homo, w/oATP
	1st	2nd	3rd	1st	2nd	3rd	1st	2nd	3rd	1st	2nd	3rd		1st	2nd	3rd	1st	2nd	3rd	1st	2nd	3rd	1st	2nd	3rd		1st	2nd	3rd	1st	2nd	3rd	1st	2nd	3rd	1st	2nd	3rd			1st	2nd	3rd	1st	2nd	3rd	1st	2nd	3rd
0	0	0	0	0	0	0	0	0	0	0	0	0		0	0	0	0	0	0	0	0	0	0	0	0		0	0	0	0	0	0	0	0	0	0	0	0		0	0	0	0	0	0	0	0	0	0
2	68	59	70	48	46	61	1	-3	1	2	0	-1		32	42	36	22	30	25	2	2	-1	-2	-2	-2		28	25	24	25	24	20.5	1	1	4	1	-3	1		2	25	17	27	16	12	18	3	1	1
4	121	116	124	90	90	109	1	-2	-1	3	0	5		61	79	65	39	54	46	-2	4	-1	4	-2	0		41	40	36	39	34	35	3	-1	2	0	0	-2		4	39	32	46	26	24	28	2	0	0
6	164	159	168	128	128	148	2	1	-1	2	1	5		84	100	94	62	69	64	-2	6	-1	2	-1	0		50	49	44.5	48	40	43.5	1	0	-1	2	-1	-1		6	53	41	60	33	32	43	8	2	2
8	205	196	207	162	165	184	2	-2	-3	8	5	7		109	129	114	73	83	78	-2	2	-3	4	1	2		62	56	52	54	53	49.5	1	1	-1	-1	1	-1		8	61	48	76	41	42	50	9	2	3
10	237	229	236	189	196	211	3	-1	-1	9	5	8		125	146	134	85	93	93	-1	4	-6	1	-2	1		67	66	61.5	61	59	56.5	1	0	0	-1	0	-2		10	64	62	88	41	43	56	6	3	5
12	267	258	263	215	223	239	3	-2	-2	10	7	10		143	166	151	99	104	103	-1	4	-3	1	4	2		76	73	67.5	64	61	65.5	1	2	-1	-1	0	2		12	75	69	97	41	54	65	7	6	6
14	286	285	291	240	250	259	3	1	-1	10	7	12		161	179	169	112	117	112	0	5	-4	2	3	3		80	81	76	74	71	69.5	2	2	-3	0	-1	0		14	77	74	108	48	54	70	9	6	5
16	313	307	311	259	272	282	1	1	-2	11	9	15		176	191	184	122	126	121	-3	4	-2	3	2	5		86	87	82	77	74	75	-1	3	-1	-2	3	1		16	85	86	113	51	61	75	6	5	3
18	334	327	327	279	292	297	0	-1	1	15	8	15		189	209	197	132	137	130	-4	5	-5	2	3	4		94	90	84.5	81	79	79.5	0	2	1	0	1	-1		18	88	93	122	56	66	81	8	6	5
20	349	346	345	301	311	316	3	1	0	16	14	19		200	223	206	141	138	138	-1	4	-2	6	3	7		94	98	88	85	85	83	1	3	1	0	4	-2		20	93	96	130	58	70	83	10	9	9
22	365	362	363	319	327	331	2	-1	0	11	15	19		213	239	220	152	152	146	-3	2	-2	4	5	8		100	102	93	90	87	87.5	0	2	1	3	-1	1		22	97	103	137	63	78	83	7	8	6
24	384	378	378	332	341	346	-1	2	-2	17	16	19		222	248	231	157	157	153	-5	6	-1	3	6	7		107	104	101.5	94	90	94	-1	3	-3	0	0	2		24	99	110	138	61	79	90	6	9	4
26	393	389	389	348	358	356	4	2	-3	17	16	22		233	256	242	166	167	160	-1	6	-5	3	4	7		108	111	104.5	97	97	92	3	4	-1	-1	2	0		26	103	113	146	64	85	93	10	10	9
28	405	404	400	360	374	367	2	-1	0	17	19	23		244	264	249	172	175	166	-2	5	-3	5	6	5		114	114	108	102	97	96.5	-1	1	2	1	0	2		28	108	115	152	70	88	95	8	9	7
30	419	415	412	372	381	381	1	-1	0	17	19	25		255	269	255	182	177	173	-2	4	-3	6	4	9		117	118	110.5	104	101	101.5	-1	3	2	1	2	-1		30	115	125	155	74	94	102	10	10	7
32	430	426	423	386	396	391	3	2	-4	24	18	27		263	282	264	185	181	173	-2	5	0	6	7	8		121	121	115	105	107	105	2	4	-1	1	2	0		32	119	131	161	75	93	101	11	9	11
34	440	436	431	399	408	402	3	-1	-2	22	24	28		269	285	272	192	189	183	-2	3	-2	8	11	10		127	127	118.5	111	109	109	2	1	0	0	1	3		34	125	133	166	77	99	105	13	8	9
36	450	442	441	411	419	411	4	0	2	24	23	28		280	295	277	197	200	189	-3	4	1	7	8	10		130	129	122.5	114	111	111.5	3	2	2	0	0	0		36	127	141	171	80	102	113	11	8	9
38	459	455	453	422	428	421	1	2	-3	25	27	34		284	307	287	204	204	194	-5	5	1	9	11	11		137	132	126	116	113	114.5	1	1	0	1	3	2		38	131	148	175	83	108	114	11	10	9
40	467	465	462	430	439	427	0	0	-2	28	27	32		289	308	296	208	210	202	-4	5	-1	8	11	9		136	137	130.5	119	114	115.5	2	3	2	4	1	4		40	137	152	182	85	110	118	11	12	8
42	476	469	467	436	446	436	1	-2	-4	27	28	32		300	316	298	213	211	206	-3	3	-2	6	9	10		140	141	132	119	121	120	2	4	-3	6	-2	0		42	143	154	187	88	110	123	14	9	10
44	484	477	476	450	459	444	4	-3	-1	30	32	35		300	321	306	222	216	209	0	3	5	8	15	12		147	146	137.5	127	123	125	4	2	1	6	2	3		44	143	164	190	93	115	123	14	8	12
46	493	485	482	457	460	446	3	3	-2	30	31	36		311	328	311	225	221	216	0	7	-3	10	11	13		148	148	139.5	130	123	122	3	5	1	2	2	2		46	147	165	195	97	119	127	14	14	10
48	498	488	487	466	476	454	1	0	-2	33	33	39		315	336	314	227	229	220	-3	5	-2	9	12	14		153	150	142.5	132	129	127.5	0	3	-1	1	2	4		48	156	168	199	101	124	130	13	12	12
50	504	495	494	477	479	463	2	-1	1	33	33	42		323	341	321	235	231	226	-5	3	0	12	12	13		155	154	146.5	133	125	131	1	0	2	1	4	2		50	157	175	203	105	125	137	13	12	11
52	513	505	501	481	491	471	2	1	-1	37	34	42		328	343	328	241	236	229	-4	5	1	8	12	15		159	158	148.5	136	132	133	4	2	3	4	3	3		52	167	180	207	108	128	136	15	14	13
54	514	509	506	488	500	476	6	3	-2	37	37	44		332	349	335	245	240	235	-1	5	2	12	16	14		161	162	150.5	141	135	135.5	4	4	1	6	2	6		54	170	183	213	110	129	139	16	15	16
56	524	515	510	495	502	480	3	-1	-1	37	36	45		342	354	336	250	245	238	-3	4	0	12	16	17		167	165	154	140	134	138.5	3	3	0	6	3	2		56	174	193	219	113	135	145	15	14	14
58	529	520	516	506	509	486	3	0	-5	40	40	49		345	362	340	253	250	242	-1	5	1	12	18	18		170	168	158.5	143	139	138.5	3	3	-3	5	2	5		58	183	194	225	115	138	145	15	13	13
60	535	530	523	507	518	491	2	2	-2	43	41	49		347	362	347	258	253	246	-4	6	0	15	15	18		172	172	158.5	143	142	143	0	5	1	3	6	2		60	185	202	229	118	141	151	13	17	9
62	542	531	528	518	524	496	4	-1	-1	41	44	52		353	370	351	265	250	249	-2	4	2	16	18	19		178	172	164	145	143	143.5	1	4	1	4	4	4		62	188	206	234	122	146	155	14	12	13
64	547	533	532	520	526	504	4	2	-1	44	44	48		359	370	354	266	260	254	-2	3	2	13	16	19		177	175	168.5	151	145	146.5	3	6	-3	5	6	2		64	191	210	237	127	150	162	17	15	16
66	553	540	534	530	533	510	2	0	-4	45	44	53		362	376	359	271	265	256	-3	5	3	17	19	20		182	183	167.5	153	146	149.5	1	4	0	5	4	7		66	200	214	244	130	148	159	14	17	14
68	554	544	543	535	542	514	3	-1	-2	45	45	51		369	379	365	276	269	261	-2	4	2	15	19	19		184	182	173.5	155	154	150.5	3	6	2	5	3	4		68	204	218	247	128	154	164	18	14	16
70	565	549	546	546	546	518	3	1	-2	47	49	56		373	384	368	277	272	264	-4	6	0	17	20	22		189	188	174	161	149	155.5	1	6	1	5	4	6		70	214	224	250	137	155	168	17	17	15
72	565	556	550	550	553	526	3	-1	-2	47	48	53		378	385	375	284	277	269	-2	2	3	15	20	21		192	192	176.5	161	156	157	5	4	-1	6	3	4		72	211	231	255	138	160	171	18	13	16
74	572	558	554	554	555	524	2	0	-1	50	52	57		383	390	380	287	279	272	-2	3	2	15	24	25		195	191	182	163	155	160	3	4	2	9	4	3		74	220	231	261	144	164	176	16	17	17
76	577	561	561	555	559	532	3	-1	-2	51	49	60		382	396	377	289	281	275	-1	4	2	21	22	27		200	196	186	165	157	162	4	3	0	7	5	6		76	223	237	269	145	165	175	18	16	17
78	583	562	564	559	566	538	2	2	-3	52	52	58		389	402	379	295	288	280	-3	4	3	17	22	25		200	200	187	166	158	165	4	6	0	8	4	5		78	230	242	271	147	168	181	16	19	16
80	584	568	563	569	574	543	2	2	-3	55	52	63		393	403	386	301	287	285	-2	5	2	18	24	26		208	202	188.5	171	164	167.5	4	5	1	8	4	5		80	233	245	276	152	173	188	19	18	18
82	587	569	570	572	576	549	6	-1	-2	56	56	66		396	408	392	305	293	288	-2	1	2	22	25	29		210	205	191	175	164	170	7	2	-1	7	6	7		82	239	252	280	157	170	190	19	17	20
84	593	578	576	576	580	551	3	-1	-4	57	58	68		400	411	394	306	297	291	-3	4	4	21	28	30		212	209	196	176	167	170.5	4	4	-3	6	8	7		84	247	259	288	160	176	194	21	18	19
86	599	578	579	580	583	556	6	2	0	57	55	66		402	413	399	312	298	297	0	6	5	20	25	27		217	211	198	177	167	174.5	8	6	1	9	5	6		86	250	262	289	160	179	195	22	19	21
88	601	582	584	591	586	554	3	2	-2	61	60	70		405	412	401	314	303	298	-4	6	2	26	28	31		216	213	202.5	182	172	173	5	6	0	7	10	6		88	258	268	295	167	183	196	21	23	19
90	605	587	586	592	597	562	2	2	-4	59	62	69		409	419	402	319	306	300	-4	6	3	24	31	30		218	218	204.5	183	175	180.5	4	6	1	9	8	9		90	260	272	296	169	185	201	19	21	18
92	608	586	588	600	598	563	1	0	-2	60	63	72		416	423	407	319	309	306	-3	5	3	24	28	31		226	221	208	187	175	179	5	8	-1	6	7	6		92	266	273	301	175	184	203	19	21	18
94	614	589	591	602	604	564	2	0	-5	66	63	73		419	426	413	324	312	307	-5	1	3	25	31	33		230	223	207	191	177	180.5	2	6	-1	10	7	6		94	269	280	308	175	190	206	19	20	17
96	617	596	600	603	603	577	4	0	-2	64	65	75		421	425	417	328	317	312	-2	2	6	26	31	33		234	227	211.5	189	177	184.5	6	5	-3	11	7	8		96	273	285	312	179	194	212	21	21	21
98	622	595	595	610	611	575	4	2	-4	69	68	73		426	437	418	331	320	317	-2	5	3	27	30	34		232	230	215	189	180	185	6	7	0	11	8	12		98	283	288	318	186	194	211	22	21	21
100	622	601	601	614	613	585	5	1	-3	68	70	77		429	433	422	334	322	318	-4	3	1	28	35	34		238	233	218	193	185	192	2	6	0	10	7	10		100	287	294	324	188	199	216	22	22	21
102	631	602	606	619	615	585	5	1	-3	68	67	79		433	436	425	338	324	322	-1	5	3	26	33	35		240	234	220	199	185	191	6	8	1	11	7	6		102	293	297	325	193	204	216	23	21	22
104	631	602	608	623	619	588	4	1	-2	69	70	79		436	439	427	338	331	327	-5	2	4	29	34	37		244	236	223.5	202	189	192.5	5	8	0	11	10	10		104	299	303	328	193	203	223	21	21	22
106	635	604	609	624	624	588	7	1	-2	69	72	84		439	440	432	343	331	324	3	3	4	30	37	40		249	240	225.5	203	187	193	8	6	-2	9	11	11		106	300	308	334	196	205	224	26	22	25
108	640	609	612	625	626	593	3	1	-4	71	72	85		444	444	437	348	333	328	-4	6	1	33	36	43		250	242	227.5	207	190	194.5	4	8	-1	10	11	12		108	305	312	339	201	207	230	21	22	23
110	644	613	618	631	631	596	4	1	0	75	73	84		447	447	440	351	335	336	0	3	2	31	37	39		255	246	231.5	207	195	198	6	8	2	11	9	9		110	313	316	344	203	210	228	26	22	24
112	644	612	624	637	629	600	4	0	1	73	75	86		448	448	445	353	335	339	-2	6	5	33	40	40		258	248	234.5	210	192	199.5	6	6	1	12	9	11		112	320	318	348	208	215	234	23	23	24
114	647	615	625	643	637	599	4	1	-4	76	76	89		453	450	446	358	340	340	-3	1	6	33	39	41		263	251	237.5	214	197	201	7	6	1	14	9	11		114	321	325	350	212	217	237	24	23	24
116	651	617	625	642	640	608	6	2	-3	78	78	89		453	454	448	362	344	342	-3	6	5	33	39	42		265	257	238.5	216	199	208.5	6	9	1	15	10	10		116	327	328	351	215	222	238	26	25	25
118	652	621	631	650	643	610	1	1	-2	77	79	89		459	458	455	363	345	348	-4	5	6	33	43	43		263	258	244.5	220	200	208.5	6	8	3	13	9	12		118	332	330	359	221	223	242	23	25	22
120	659	626	633	650	642	615	6	3	-5	82	83	91		459	461	456	363	349	350	-2	5	4	34	45	42		271	263	245	221	202	209	6	10	2	13	11	14		120	339	337	359	223	224	247	26	27	26
[truncated: 39 more columns]

## Sheet: Fig. 4d
Fig. 4d_ Mismatch tolerance %
	DMC1-WT	DMC1-Qm	DMC1-PvGd	RAD51-WT	RAD51-Mq	RAD51-VpDg	RAD51-MqVpDg	RecA
1st	98.6343	79.085	81.5498	65.7817	89.0411	105.947	99.0408	63.5171
2nd	102.556	75.705	76.8061	66.4688	87.5248	99.3902	105.581	66.0622
3rd	97.1564	76.7544	85.3061	68.8022	84.7826	99.532	99.2941	66.6667

## Sheet: Fig. 4f
Fig. 4f_Probability
	DMC1-WT												DMC1-Qm												DMC1-PvGd
		DMC1 WT-15H			DMC1 WT-15M			DMC1 WT-12H						DMC1 Qm-15H			DMC1 Qm-15M			DMC1 Qm-12H						DMC1 PvGd-15H			DMC1 PvGd-15M			DMC1 PvGd-12H
	Time(min)	1st	2nd	3rd	1st	2nd	3rd	1st	2nd	3rd			Time(min)	1st	2nd	3rd	1st	2nd	3rd	1st	2nd	3rd			Time(min)	1st	2nd	3rd	1st	2nd	3rd	1st	2nd	3rd	4th
	3	38	18	9	71	20	8	14	8	11			3	12	12	12	12	14	16	10	18	22			3	83	17	5	33	11	4
	5	33	13	8	53	16	7	8	6	6			5	10	9	12	6	8	10	7	14	16			5	57	17	4	18	9	3	43	7	5	4
	10	29	10	7	50	11	6	6	5	6			10	9	6	9	4	4	6	4	9	7			10	48	15	3	11	7	3	35	5	3	3
	15	25	10	7	45	10	5	6	3	3			15	8	6	5	3	4	4	3	6	6			15	41	15	3	6	7	2	33	4	2	3
	20	23	7	6	44	7	5	5	2	3			20	6	6	3	3	4	3	2	5	6			20	34	12	3	5	4	1	30	3	1	2
	25	20	6	6	40	6	4	5	2	3			25	4	6	3	3	4	3	2	5	4			25	31	12	2	4	4	1	29	2	1	2
	30	20	6	5	39	6	3	4	2	3			30	3	4	2	3	4	1	2	5	4			30	29	6	2	3	3	1	29	2	1	2
	35	19	6	5	32	5	3	4	1	2			35	3	4	1	2	2	1	2	4	1			35	27	6	2	3	3	1	27	2	1	2
	40												40	3	4	1	2	2	1	2	3	1			40
	45												45	3	4	1	1	2	1	1	3	1			45
	50												50	2	3	1	0	2	1	1	2	1			50
	55												55	2	3	1									55
	60												60	2	2	1									60
	RAD51-WT																RAD51-Mq												RAD51-VpDg												RAD51-MqVpDg
		RAD51 WT-15H			RAD51 WT-15M					RAD51 WT-12H								RAD51 Mq-15H			RAD51 Mq-15M			RAD51 Mq-12H						RAD51 VpDg-15H			RAD51 VpDg-15M			RAD51 VpDg-12H						RAD51 MqVpDg-15H			RAD51 MqVpDg-15M			RAD51 MqVpDg-12H
	Time(min)	1st	2nd	3rd	1st	2nd	3rd	4th	5th	1st	2nd	3rd	4th	5th			Time(min)	1st	2nd	3rd	1st	2nd	3rd	1st	2nd	3rd			Time(min)	1st	2nd	3rd	1st	2nd	3rd	1st	2nd	3rd			Time(min)	1st	2nd	3rd	1st	2nd	3rd	1st	2nd
	3																3	29	36	22				34	37	16			3	41	32	53				21	16	31			3	15	10	7	5	6	11	21	6
	5	19	29	9	10	18	3	4	6	14	23	4	5	4			5	28	35	22	36	23	9	23	37	10			5	32	25	42	26	29	50	19	15	25			5	12	10	7	4	6	9	19	5
	10	13	18	7	6	17	4	4	6	11	23	4	4	3			10	28	30	20	31	18	9	17	26	13			10	26	20	41	20	23	43	17	11	24			10	9	7	5	4	5	6	11	4
	15	9	18	5	4	12	2	4	3	6	17	3	3	2			15	23	29	19	28	21	7	16	24	13			15	23	15	38	16	20	32	9	8	11			15	9	5	4	3	5	6	9	4
	20	9	16	5	4	12	1	4	2	6	13	3	3	2			20	23	25	19	19	19	7	12	24	12			20	21	13	24	15	19	25	8	5	10			20	6	4	4	3	5	5	9	3
	25	4	15	3	2	8	1	4	2	5	9	3	3	0			25	20	26	16	18	17	5	12	18	10			25	20	13	23	15	18	22	7	5	10			25	5	4	3	3	4	4	6	3
	30	4	14	3	2	7	0	1	2	4	6	2	1	0			30	20	26	14	16	15	5	12	16	8			30	19	12	21	11	16	22	6	4	5			30	5	3	3	2	4	3	4	2
	35	3	11	3													35	20	18	11	16	15	4	10	9	9			35	18	10	15	9	11	15	5	4	4			35	5	3	2	2	3	3	4	2
	40	3	8	3													40	13	16	8	14	14	3	10	9	5			40	15	10	15	8	11	15	3	4	3			40	4	2	2	2	3	3	3	1
	45	3	6	2													45	12	17	7	11	10	3	8	10	4			45	14	6	15	7	10	13	3	4	3			45	4	2	2	2	2	2	3	1
	50	3	5	2													50	13	18	5	11	8	3	7	7	2			50	12	6	14									50	4	2	2	2	2	2	3	1
	55																55	8	11	5	11	8	3						55	11	5	8									55	3	2	1	2	1	2
	60																60	5	11	4	6	5	3						60	8	5	7									60	2	2	1	1	1	2
																													65	6	3	6
																													70
[truncated: 1 more columns]

## Sheet: Fig. S8b
Supplementary Fig. 8b_EMSA for DMC1 variants_complex%
(i) ssDNA/DMC1												(ii) dsDNA/DMC1
		1st	2nd	3rd				1st	2nd	3rd				1st	2nd	3rd				1st	2nd	3rd
ssDNA only	B	0	0	0		ssDNA only	B	0	0	0		dsDNA only	B	0	0	0		dsDNA only	B	0	0	0
DMC1-WT	0.25 uM	49.4577	42.2875	52.1669		DMC1-Qm	0.25 uM	34.8947	22.5049	26.6742		DMC1-WT	0.25 uM	22.7553	29.694	30.7753		DMC1-Qm	0.25 uM	14.0701	23.9945	23.1864
	0.5 uM	76.8726	69.1792	72.0662			0.5 uM	65.8392	61.7362	64.8109			0.5 uM	47.0305	55.503	52.2932			0.5 uM	53.8413	43.0763	39.9568
	1 uM	91.6946	93.3691	94.3108			1 uM	91.2987	91.6862	91.3419			1 uM	75.5181	74.7997	77.4249			1 uM	74.906	64.891	70.5858
	3 uM	99.5012	99.4018	98.3554			3 uM	98.2348	98.2346	97.2275			3 uM	93.0782	94.5372	91.5816			3 uM	90.6011	87.7515	93.8522
DMC1-PvGd	0.25 uM	1.52679	3.34187	1.74243		DMC1-QmPvGd	0.25 uM	3.21077	1.28885	0		DMC1-PvGd	0.25 uM	8.27544	10.0237	8.78119		DMC1-QmPvGd	0.25 uM	0	3.22462	1.36474
	0.5 uM	15.6123	13.983	25.9949			0.5 uM	10.7213	11.296	12.4813			0.5 uM	19.2976	20.5577	18.7253			0.5 uM	7.39434	10.8013	5.05577
	1 uM	27.8682	35.273	37.5774			1 uM	39.0376	44.4973	34.6437			1 uM	43.9394	38.8128	41.6055			1 uM	21.9386	45.5207	30.5007
	3 uM	62.2495	67.4798	65.8449			3 uM	87.0198	82.063	84.5941			3 uM	79.5485	76.9878	77.4548			3 uM	54.0079	58.0488	59.8195
	* The presented figures are framed in red

## Sheet: Fig. S8c
Supplementary Fig. 8c_EMSA for RAD51 variants_complex%
(i) ssDNA/RAD51												(ii) dsDNA/RAD51
		1st	2nd	3rd				1st	2nd	3rd				1st	2nd	3rd				1st	2nd	3rd
ssDNA only	B	0	0	0		ssDNA only	B	0	0	0		dsDNA only	B	0	0	0		dsDNA only	B	0	0	0
RAD51-WT	0.25 uM	31.8459	38.5606	31.2795		RAD51-Mq	0.25 uM	50.4976	44.779	39.2165		RAD51-WT	0.25 uM	30.5774	38.5129	36.7608		RAD51-Mq	0.25 uM	36.8972	31.7478	32.8275
	0.5 uM	62.7484	66.8035	70.1103			0.5 uM	80.2141	76.321	73.6687			0.5 uM	63.1579	66.9519	62.516			0.5 uM	66.5555	59.4253	64.2587
	1 uM	92.404	91.5618	93.3075			1 uM	95.5157	94.1555	94.2765			1 uM	96.2867	95.7879	95.7765			1 uM	95.3496	94.8101	96.6158
	3 uM	97.5024	98.1493	98.2609			3 uM	98.7769	98.5588	98.1983			3 uM	99.622	98.4752	99.6964			3 uM	99.6086	100.069	99.5244
RAD51-VpDg	0.25 uM	52.4565	58.6193	60.4825		RAD51-MqVpDg	0.25 uM	53.0902	51.6749	50.3882		RAD51-VpDg	0.25 uM	46.6182	46.7547	49.6042		RAD51-MqVpDg	0.25 uM	36.6204	37.5211	41.2191
	0.5 uM	89.7828	89.5309	94.4828			0.5 uM	84.8732	83.788	85.5598			0.5 uM	84.2059	84.4192	86.2337			0.5 uM	77.7302	72.5574	75.1279
	1 uM	98.6114	97.8496	98.736			1 uM	97.733	97.3519	98.0842			1 uM	98.3446	98.3961	99.6386			1 uM	98.9868	99.0929	99.0748
	3 uM	100.372	100.25	100.296			3 uM	99.8299	100.278	99.9205			3 uM	100.177	100.709	100.71			3 uM	100.174	100.85	100.734
	* The presented figures are framed in red

## Sheet: Fig. S8d
Supplementary Fig. 8d_SSE for DMC1 and RAD51 variants_Products%
(ii) DMC1		WT			Qm			PvGd			QmPvGd					(iii) RAD51		WT			Mq			VpDg			MqVpDg
		1st	2nd	3rd	1st	2nd	3rd	1st	2nd	3rd	1st	2nd	3rd					1st	2nd	3rd	1st	2nd	3rd	1st	2nd	3rd	1st	2nd	3rd
	blank	6.58962	5.38933	8.69977													blank	5.6764	7.3771	8.18187
	0.8 uM	46.124	45.4105	46.8146	38.2657	38.2609	38.286	28.3271	28.1687	28.613	13.8523	14.6234	15.2				0.8 uM	46.7838	42.8745	42.6202	54.3176	56.0235	54.9564	83.5989	81.9925	74.608	68.1039	70.6445	70.6563
	1.6 uM	68.8182	71.9421	70.6043	74.8966	76.6176	75.7704	40.0251	42.9924	41.5248	29.3073	30.2497	29.0134				1.6 uM	77.6765	74.1102	77.0736	92.5611	95.6809	91.9325	84.4143	81.9749	88.4121	92.5741	91.5303	91.9644
	2.4 uM	54.6183	60.8031	60.4702	75.6838	74.1402	77.8347	41.8706	42.0398	43.2763	33.3065	31.8084	33.0652				2.4 uM	78.4166	79.5098	83.2666	61.9632	52.7759	64.6218	12.7187	15.3505	15.6567	37.1452	27.8802	37.8367
	4.8 uM	27.1451	31.7591	26.009	52.8865	51.9672	56.6975	36.9804	35.7885	39.6044	35.6899	33.016	35.8544				4.8 uM	8.69662	9.64281	12.2316	12.194	12.9929	13.0183	10.0611	8.98259	10.8784	10.8191	11.4086	11.3091
	* The presented figures are framed in red
